# Supplementary material for: Age-Dependent Effects of Chronic Stress on Zebrafish Behavior and Regeneration
Source: Front Physiol. 2022 Apr 29;13:856778. doi: 10.3389/fphys.2022.856778 (PMC9106366; doi:10.3389/fphys.2022.856778)
Supplement: Supplementary file 1 [file Table2.XLSX]

## Sheet: Behavior
Subject	Experiment	Tank	Group	Age	OF_Dis_center_Before	OF_Total_dis_Before	OF_Velocity_Before	S_Time_white_Before	S_TransitionsWB_Before	S_TransitionsBW_Before	S_TransitionsTotal_Before	OF_Dis_center_After	OF_Total_dis_After	OF_Velocity_After	S_Time_white_After	S_Transitions_After	S_TransitionsBW_After	S_TransitionsTotal_After	OF_Dis_center_Delta	OF_Total_dis_Delta	OF_Velocity_Delta	S_Time_white_Delta	S_TransitionsWB_Delta	S_TransitionsBW_Delta	S_TransitionsTotal_Delta
01.2	2	1	Stress	Adult	8.10951	1763.01	5.88627	15.63	8	7	15	8.32271	1650.83	5.50193	120	35	34	69	0.2132	-112.18	-0.38434	104.37	27	27	54
02.2	2	2	Control	Adult	10.1981	1607.49	5.40257	0.53	1	1	2	9.32059	1284.76	4.30282	9.73	3	3	6	-0.87751	-322.73	-1.09975	9.2	2	2	4
03.2	2	1	Stress	Adult	9.65324	2384.72	7.99751	16.78	9	9	18	10.3123	1390.17	4.63305	31.5	11	11	22	0.65906	-994.55	-3.36446	14.72	2	2	4
04.2	2	2	Control	Adult	8.96009	1632.13	5.46865	73.2	20	19	39	9.30079	1191.09	3.96966	4.69	9	9	18	0.3407	-441.04	-1.49899	-68.51	-11	-10	-21
05.2	2	1	Stress	Adult	9.10799	1851.75	6.18252	208.96	46	45	91	9.56385	1631.85	5.43859	123.66	27	27	54	0.45586	-219.9	-0.74393	-85.3	-19	-18	-37
06.2	2	2	Control	Adult	9.49878	2110.53	7.05589	31.45	11	10	21	10.334	1728.55	5.76089	573.7	4	3	7	0.83522	-381.98	-1.295	542.25	-7	-7	-14
07.2	2	1	Stress	Adult	8.2099	1488.1	4.97053	68.28	17	16	33	9.74611	1522.5	5.07417	33.66	13	13	26	1.53621	34.4	0.10364	-34.62	-4	-3	-7
08.2	2	2	Control	Adult	10.0241	1636.47	5.47097	595.2	2	1	3	10.3173	1410.19	4.69981	7.18	3	3	6	0.2932	-226.28	-0.77116	-588.02	1	2	3
09.2	2	1	Stress	Adult	8.26408	1930.33	6.43339	160.44	37	36	73	8.87409	1991.85	6.63843	37.63	20	20	40	0.61001	61.52	0.20504	-122.81	-17	-16	-33
10.2	2	2	Control	Adult	8.54588	1499.6	5.00891	600	0	0	0	7.6346	1529.72	5.0981	99.87	20	20	40	-0.91128	30.12	0.08919	-500.13	20	20	40
11.2	2	1	Stress	Adult	8.64457	2120.76	7.09958	9.87	11	11	22	10.6968	458.92	1.52949	15.27	8	8	16	2.05223	-1661.84	-5.57009	5.4	-3	-3	-6
12.2	2	2	Control	Adult	9.9596	1779.22	5.97226	125.95	19	18	37	9.18784	1643.45	5.47744	31.55	25	25	50	-0.77176	-135.77	-0.49482	-94.4	6	7	13
13.2	2	1	Stress	Adult	8.73364	1224.59	4.08125	24.81	14	13	27	8.42531	1829.63	6.09767	53.45	37	37	74	-0.30833	605.04	2.01642	28.64	23	24	47
14.2	2	2	Control	Adult	7.94155	1110.54	3.7012	0.67	1	1	2	8.69345	948.746	3.162	300.3	10	9	19	0.7519	-161.794	-0.5392	299.63	9	8	17
15.2	2	1	Stress	Adult	8.63335	1449.21	4.83009	378.9	13	13	26	10.0192	1950.72	6.50202	20.82	16	16	32	1.38585	501.51	1.67193	-358.08	3	3	6
16.2	2	2	Control	Adult	8.21245	1251.15	4.1698	0	0	0	0	8.06188	1060.64	3.53494	1.06	1	1	2	-0.15057	-190.51	-0.63486	1.06	1	1	2
17.2	2	1	Stress	Adult	10.7715	1545.57	5.16251	71.45	24	23	47	10.3296	1473.91	4.9122	96.96	12	11	23	-0.4419	-71.66	-0.25031	25.51	-12	-12	-24
18.2	2	2	Control	Adult	9.78169	1949.85	6.52739	7.17	5	4	9	9.25707	2080.34	6.93315	45.9	12	12	24	-0.52462	130.49	0.40576	38.73	7	8	15
19.2	2	1	Stress	Adult	8.46525	1479.41	4.93049	16.58	12	12	24	9.60644	1384.04	4.61273	95.92	21	20	41	1.14119	-95.37	-0.31776	79.34	9	8	17
20.2	2	2	Control	Adult	9.29019	736.509	2.45465	0	0	0	0	9.94398	1087.02	3.62279	34.16	10	9	19	0.65379	350.511	1.16814	34.16	10	9	19
01.3	3	3	Stress	Young	8.61897	1178.5	3.92734	19.38	15	15	30	9.05066	1413.5	4.7109	115.41	32	32	64	0.43169	235	0.78356	96.03	17	17	34
02.3	3	4	Control	Young	7.17381	808.083	2.69321	4.11	4	4	8	8.23041	948.402	3.16085	56.61	32	31	63	1.0566	140.319	0.46764	52.5	28	27	55
03.3	3	3	Stress	Young	8.38453	1480.81	4.9352	39.27	11	10	21	10.1135	1144.96	3.81584	216.13	43	42	85	1.72897	-335.85	-1.11936	176.86	32	32	64
04.3	3	4	Control	Young	9.36283	1024.31	3.41375	118.93	18	18	36	8.26416	1319.85	4.39877	15.83	16	15	31	-1.09867	295.54	0.98502	-103.1	-2	-3	-5
05.3	3	3	Stress	Young	7.79408	1451.63	4.83795	67.01	18	18	36	9.26038	1336.12	4.45298	26.84	25	25	50	1.4663	-115.51	-0.38497	-40.17	7	7	14
06.3	3	4	Control	Young	6.31372	1098.96	3.66251	2.87	4	3	7	9.21836	1500.27	5.0001	96.67	21	20	41	2.90464	401.31	1.33759	93.8	17	17	34
07.3	3	3	Stress	Young	10.0351	1140.08	3.79966	6.8	6	5	11	9.46399	1284.11	4.27966	2.42	4	4	8	-0.57111	144.03	0.48	-4.38	-2	-1	-3
08.3	3	4	Control	Young	10.8353	1092.08	3.63966	46.62	27	26	53	7.6058	1045.51	3.48445	59.96	16	15	31	-3.2295	-46.57	-0.15521	13.34	-11	-11	-22
09.3	3	3	Stress	Young	7.40129	1459.97	4.86581	50.91	13	12	25	6.57817	1595.57	5.31771	61.21	30	30	60	-0.82312	135.6	0.4519	10.3	17	18	35
10.3	3	4	Control	Young	8.02202	1254.93	4.18244	159.66	30	29	59	9.65107	1323.64	4.4114	66.8	24	24	48	1.62905	68.71	0.22896	-92.86	-6	-5	-11
11.3	3	3	Stress	Young	8.9474	1089.96	3.63257	42.66	15	15	30	8.30703	977.049	3.25632	70.37	22	21	43	-0.64037	-112.911	-0.37625	27.71	7	6	13
12.3	3	4	Control	Young	8.00423	1282.16	4.27321	72.98	22	21	43	5.37396	7.52948	0.0250935	60	22	21	43	-2.63027	-1274.63	-4.24812	-12.98	0	0	0
13.3	3	3	Stress	Young	7.28092	1323.73	4.41171	140.19	33	32	65	9.25236	1553.74	5.17827	10.39	11	11	22	1.97144	230.01	0.76656	-129.8	-22	-21	-43
14.3	3	4	Control	Young	5.31859	1137.62	3.79151	42.33	20	20	40	7.87966	1409.33	4.69702	67.49	35	35	70	2.56107	271.71	0.90551	25.16	15	15	30
15.3	3	3	Stress	Young	9.65329	913.774	3.04575	4.63	5	4	9	9.0201	1193.64	3.97812	3.89	3	3	6	-0.63319	279.866	0.93237	-0.74	-2	-1	-3
16.3	3	4	Control	Young	7.48959	902.578	3.00808	129.52	27	26	53	7.86326	1314.05	4.3795	47.96	9	8	17	0.37367	411.472	1.37142	-81.56	-18	-18	-36
17.3	3	3	Stress	Young	7.43064	520.757	1.73553	37	1	0	1	11.3131	1269.06	4.23145	27.97	4	3	7	3.88246	748.303	2.49592	-9.03	3	3	6
18.3	3	4	Control	Young	9.78997	1294.58	4.31458	51.45	10	9	19	8.07327	1189.66	3.96494	21.68	13	12	25	-1.7167	-104.92	-0.34964	-29.77	3	3	6
19.3	3	3	Stress	Young	8.05335	1036.78	3.4553	26.23	4	3	7	10.8984	1297.93	4.32531	23.55	18	18	36	2.84505	261.15	0.87001	-2.68	14	15	29
20.3	3	4	Control	Young	8.41293	1313.96	4.37923	99.64	23	22	45	8.91504	1288.87	4.29553	411.56	9	8	17	0.50211	-25.09	-0.0837	311.92	-14	-14	-28
01.4	4	5	Stress	Young	9.54648	1413.33	4.70998	17.2	17	17	34	9.4298	1339.46	4.46409	12.7	6	6	12	-0.11668	-73.87	-0.24589	-4.5	-11	-11	-22
02.4	4	6	Control	Young	9.77945	1614.72	5.38146	5.7	5	5	10	8.06314	1197.34	3.99051	3	39	39	78	-1.71631	-417.38	-1.39095	-2.7	34	34	68
03.4	4	5	Stress	Young	9.53076	1346.26	4.48689	39.6	11	10	21	8.15049	1523.45	5.07729	38.9	24	24	48	-1.38027	177.19	0.5904	-0.7	13	14	27
04.4	4	6	Control	Young	7.33332	1199.25	3.99689	109	19	18	37	8.10182	1417.09	4.72281	66.3	24	24	48	0.7685	217.84	0.72592	-42.7	5	6	11
05.4	4	5	Stress	Young	10.5102	1316.29	4.38699	70	18	17	35	7.27491	1358.32	4.53089	53	33	33	66	-3.23529	42.03	0.1439	-17	15	16	31
06.4	4	6	Control	Young	10.3691	1569.8	5.2318	0.7	1	1	2	9.43242	1247.99	4.15919	129.3	40	39	79	-0.93668	-321.81	-1.07261	128.6	39	38	77
07.4	4	5	Stress	Young	9.76551	1413.86	4.7121	7.9	7	6	13	8.94383	1601.75	5.33845	110.5	57	57	114	-0.82168	187.89	0.62635	102.6	50	51	101
08.4	4	6	Control	Young	7.71976	1667.86	5.55859	28.6	9	8	17	8.09213	1794.68	5.98128	75.8	15	14	29	0.37237	126.82	0.42269	47.2	6	6	12
09.4	4	5	Stress	Young	10.6537	1835.93	6.11869	39.7	11	10	21	9.45992	1845.03	6.23778	27.5	22	22	44	-1.19378	9.1	0.11909	-12.2	11	12	23
10.4	4	6	Control	Young	10.0809	1470.88	4.9022	151	39	38	77	8.98567	1258.08	4.19855	137.3	26	25	51	-1.09523	-212.8	-0.70365	-13.7	-13	-13	-26
11.4	4	5	Stress	Young	9.14007	1496.81	4.9885	48	14	14	28	9.68525	1561.46	5.20394	62.5	30	30	60	0.54518	64.65	0.21544	14.5	16	16	32
12.4	4	6	Control	Young	8.66495	1461.81	4.87195	71	21	20	41	8.09341	1763.8	5.8784	24.3	7	7	14	-0.57154	301.99	1.00645	-46.7	-14	-13	-27
13.4	4	5	Stress	Young	8.39262	1496.72	4.98815	147.5	36	35	71	9.76778	1677.96	5.5922	35	17	17	34	1.37516	181.24	0.60405	-112.5	-19	-18	-37
14.4	4	6	Control	Young	9.03983	944.002	3.14615	45.1	25	24	49	6.82439	1230.32	4.10043	282.9	9	9	18	-2.21544	286.318	0.95428	237.8	-16	-15	-31
15.4	4	5	Stress	Young	8.08072	1271.9	4.2391	22.3	5	4	9	11.302	1328.87	4.46261	176.4	21	20	41	3.22128	56.97	0.22351	154.1	16	16	32
16.4	4	6	Control	Young	8.22187	1151.81	3.84731	124.9	31	30	61	7.17285	1219.25	4.06351	29.7	10	10	20	-1.04902	67.44	0.2162	-95.2	-21	-20	-41
17.4	4	5	Stress	Young	9.13256	1511.71	5.03835	35.9	1	0	1	9.16192	1590.1	5.29943	99.9	37	37	74	0.02936	78.39	0.26108	64	36	37	73
18.4	4	6	Control	Young	10.1687	1348.1	4.49704	61.4	15	14	29	9.23357	1503.99	5.01236	158.9	25	24	49	-0.93513	155.89	0.51532	97.5	10	10	20
19.4	4	5	Stress	Young	9.18523	1504.94	5.01572	31.1	6	5	11	9.8842	1534.79	5.1152	17	10	10	20	0.69897	29.85	0.09948	-14.1	4	5	9
20.4	4	6	Control	Young	9.72306	1738.82	5.79513	103.1	28	27	55	9.60637	1096.17	3.65323	11.1	4	4	8	-0.11669	-642.65	-2.1419	-92	-24	-23	-47
01.5	5	7	Stress	Young	8.11953	1784.11	5.94614	20.5	28	28	56	9.25168	1131.42	3.77084	36.9	2	1	3	1.13215	-652.69	-2.1753	16.4	-26	-27	-53
02.5	5	8	Control	Young	8.30913	912.581	3.04151	74.9	5	4	9	7.94965	933.851	3.11232	91.1	15	14	29	-0.35948	21.27	0.07081	16.2	10	10	20
03.5	5	7	Stress	Young	9.71757	1357.4	4.52401	145.3	26	25	51	7.9564	1585.63	5.28457	84.5	3	2	5	-1.76117	228.23	0.76056	-60.8	-23	-23	-46
04.5	5	8	Control	Young	9.19716	1676.25	5.58678	158.3	12	11	23	11.2027	1565.48	5.21757	105	10	9	19	2.00554	-110.77	-0.36921	-53.3	-2	-2	-4
05.5	5	7	Stress	Young	7.60555	1605	5.34917	17.4	8	7	15	9.02429	1434.92	4.78243	4	5	5	10	1.41874	-170.08	-0.56674	-13.4	-3	-2	-5
06.5	5	8	Control	Young	7.68888	1427.24	4.75668	133.7	10	9	19	9.72581	1209.57	4.03136	103.4	6	5	11	2.03693	-217.67	-0.72532	-30.3	-4	-4	-8
07.5	5	7	Stress	Young	8.08617	1527.23	5.08997	176.2	15	14	29	8.78642	1687.41	5.62376	5.2	4	4	8	0.70025	160.18	0.53379	-171	-11	-10	-21
08.5	5	8	Control	Young	8.48434	1813.05	6.04257	215.4	24	24	48	10.6953	1355.54	4.51778	23.4	8	8	16	2.21096	-457.51	-1.52479	-192	-16	-16	-32
09.6	6	9	Stress	Adult	6.07769	919.195	3.06354	54.8	12	12	24	6.98815	1134.25	3.78025	6.4	10	10	20	0.91046	215.055	0.71671	-48.4	-2	-2	-4
10.6	6	10	Control	Adult	8.88014	1851.02	6.16899	23.6	1	0	1	9.07224	1807.54	6.02423	53.9	2	1	3	0.1921	-43.48	-0.14476	30.3	1	1	2
11.6	6	9	Stress	Adult	7.1577	1449.61	4.83111	138.5	24	24	48	8.81407	1842.49	6.14077	141	18	17	35	1.65637	392.88	1.30966	2.5	-6	-7	-13
12.6	6	10	Control	Adult	7.54152	1336.99	4.456	140.1	3	2	5	10.9306	1241.3	4.15739	8.9	11	11	22	3.38908	-95.69	-0.29861	-131.2	8	9	17
13.6	6	9	Stress	Adult	8.64215	1491.69	4.9715	56	17	16	33	9.09477	1835.2	6.11652	1	1	1	2	0.45262	343.51	1.14502	-55	-16	-15	-31
14.6	6	10	Control	Adult	5.15231	994.081	3.31312	2.7	5	5	10	7.83094	1365.2	4.55001	181.1	10	9	19	2.67863	371.119	1.23689	178.4	5	4	9
15.6	6	9	Stress	Adult	8.82052	1443.07	4.80952	86.6	6	5	11	9.2416	1498.38	4.99391	174.6	20	20	40	0.42108	55.31	0.18439	88	14	15	29
16.6	6	10	Control	Adult	5.34796	1455.75	4.85174	600	0	0	0	7.97634	1455.81	4.85198	63.1	11	10	21	2.62838	0.06	0.00024	-536.9	11	10	21
17.6	6	9	Stress	Adult	6.11678	1158.89	3.86237	31.2	7	7	14	9.96241	1172.78	3.90866	90	25	24	49	3.84563	13.89	0.04629	58.8	18	17	35
18.6	6	10	Control	Adult	9.4821	2029.05	6.76247	33	8	7	15	10.6577	1975.96	6.5855	55.9	14	13	27	1.1756	-53.09	-0.17697	22.9	6	6	12
19.6	6	9	Stress	Adult	6.14931	1222.7	4.07498	182.8	22	21	43	9.19372	1544.88	5.1489	124.7	27	26	53	3.04441	322.18	1.07392	-58.1	5	5	10

## Sheet: Regeneration
Subject	Experiment	Group	Age	Record	Growth	Length	Relation
02.1	1	Control	Adult	1	0.41	6.27311	0.0653583
02.1	1	Control	Adult	2	1.08	6.27311	0.172163
02.1	1	Control	Adult	3	1.43	6.27311	0.227957
02.1	1	Control	Adult	4	1.81	6.27311	0.288533
04.1	1	Control	Adult	1	0.5	7.15581	0.0698732
04.1	1	Control	Adult	2	1.23	7.15581	0.171888
04.1	1	Control	Adult	3	1.68	7.15581	0.234774
04.1	1	Control	Adult	4	2.25	7.15581	0.31443
06.1	1	Control	Adult	1	0.43	6.64233	0.0647363
06.1	1	Control	Adult	2	1.17	6.64233	0.176143
06.1	1	Control	Adult	3	1.6	6.64233	0.240879
06.1	1	Control	Adult	4	2.14	6.64233	0.322176
08.1	1	Control	Adult	1	0.62	6.25894	0.0990584
08.1	1	Control	Adult	2	1.3	6.25894	0.207703
08.1	1	Control	Adult	3	1.87	6.25894	0.298773
08.1	1	Control	Adult	4	2.42	6.25894	0.386647
10.1	1	Control	Adult	1	0.59	6.83272	0.0863492
10.1	1	Control	Adult	2	2	6.83272	0.292709
10.1	1	Control	Adult	3	2.04	6.83272	0.298564
10.1	1	Control	Adult	4	2.63	6.83272	0.384913
12.1	1	Control	Adult	1	0.42	6.48911	0.0647238
12.1	1	Control	Adult	2	1.08	6.48911	0.166433
12.1	1	Control	Adult	3	1.64	6.48911	0.252731
12.1	1	Control	Adult	4	2.06	6.48911	0.317455
14.1	1	Control	Adult	1	0.45	6.43549	0.0699248
14.1	1	Control	Adult	2	0.94	6.43549	0.146065
14.1	1	Control	Adult	3	1.36	6.43549	0.211328
14.1	1	Control	Adult	4	1.89	6.43549	0.293684
16.1	1	Control	Adult	1	0.75	6.02954	0.124388
16.1	1	Control	Adult	2	1.84	6.02954	0.305164
16.1	1	Control	Adult	3	2.52	6.02954	0.417943
16.1	1	Control	Adult	4	3.25	6.02954	0.539013
18.1	1	Control	Adult	1	0.56	6.27855	0.0891926
18.1	1	Control	Adult	2	1.32	6.27855	0.21024
18.1	1	Control	Adult	3	1.79	6.27855	0.285098
18.1	1	Control	Adult	4	1.83	6.27855	0.291469
20.1	1	Control	Adult	1	0.44	6.27756	0.0700909
20.1	1	Control	Adult	2	1.29	6.27756	0.205494
20.1	1	Control	Adult	3	1.76	6.27756	0.280364
20.1	1	Control	Adult	4	2.09	6.27756	0.332932
01.1	1	Stress	Adult	1	0.31	6.84411	0.0452944
01.1	1	Stress	Adult	2	0.98	6.84411	0.143189
01.1	1	Stress	Adult	3	1.31	6.84411	0.191406
01.1	1	Stress	Adult	4	1.71	6.84411	0.24985
03.1	1	Stress	Adult	1	0.37	5.1525	0.0718098
03.1	1	Stress	Adult	2	0.92	5.1525	0.178554
03.1	1	Stress	Adult	3	1.42	5.1525	0.275594
03.1	1	Stress	Adult	4	2.06	5.1525	0.399806
05.1	1	Stress	Adult	1	0.2	6.87395	0.0290954
05.1	1	Stress	Adult	2	1.06	6.87395	0.154205
05.1	1	Stress	Adult	3	1.52	6.87395	0.221125
05.1	1	Stress	Adult	4	2.16	6.87395	0.31423
07.1	1	Stress	Adult	1	0.48	6.19946	0.0774261
07.1	1	Stress	Adult	2	1.08	6.19946	0.174209
07.1	1	Stress	Adult	3	1.62	6.19946	0.261313
07.1	1	Stress	Adult	4	2.49	6.19946	0.401648
09.1	1	Stress	Adult	1	0.51	6.93412	0.0735494
09.1	1	Stress	Adult	2	1.15	6.93412	0.165847
09.1	1	Stress	Adult	3	1.64	6.93412	0.236512
09.1	1	Stress	Adult	4	2.15	6.93412	0.310061
11.1	1	Stress	Adult	1	0.31	6.50573	0.0476503
11.1	1	Stress	Adult	2	0.87	6.50573	0.133728
11.1	1	Stress	Adult	3	1.11	6.50573	0.170619
11.1	1	Stress	Adult	4	1.6	6.50573	0.245937
13.1	1	Stress	Adult	1	0.34	6.43861	0.0528064
13.1	1	Stress	Adult	2	0.95	6.43861	0.147547
13.1	1	Stress	Adult	3	1.21	6.43861	0.187929
13.1	1	Stress	Adult	4	1.48	6.43861	0.229863
15.1	1	Stress	Adult	1	0.34	6.87861	0.0494286
15.1	1	Stress	Adult	2	1.08	6.87861	0.157009
15.1	1	Stress	Adult	3	1.49	6.87861	0.216614
15.1	1	Stress	Adult	4	2.14	6.87861	0.311109
17.1	1	Stress	Adult	1	0.29	6.57676	0.0440946
17.1	1	Stress	Adult	2	0.85	6.57676	0.129243
17.1	1	Stress	Adult	3	1.21	6.57676	0.183981
17.1	1	Stress	Adult	4	1.35	6.57676	0.205268
02.2	2	Control	Adult	1	0.29	6.4908	0.0446786
02.2	2	Control	Adult	2	0.9	6.4908	0.138658
02.2	2	Control	Adult	3	1.44	6.4908	0.221852
02.2	2	Control	Adult	4	1.7	6.4908	0.261909
04.2	2	Control	Adult	1	0.29	6.90395	0.0420049
04.2	2	Control	Adult	2	0.91	6.90395	0.131809
04.2	2	Control	Adult	3	1.32	6.90395	0.191195
04.2	2	Control	Adult	4	1.62	6.90395	0.234648
06.2	2	Control	Adult	1	0.28	7.00662	0.0399622
06.2	2	Control	Adult	2	0.97	7.00662	0.13844
06.2	2	Control	Adult	3	1.52	7.00662	0.216938
06.2	2	Control	Adult	4	1.95	7.00662	0.278308
08.2	2	Control	Adult	1	0.36	6.46132	0.0557162
08.2	2	Control	Adult	2	1.24	6.46132	0.191911
08.2	2	Control	Adult	3	1.65	6.46132	0.255366
08.2	2	Control	Adult	4	1.9	6.46132	0.294058
10.2	2	Control	Adult	1	0.36	6.07979	0.0592126
10.2	2	Control	Adult	2	0.63	6.07979	0.103622
10.2	2	Control	Adult	3	1.51	6.07979	0.248364
10.2	2	Control	Adult	4	1.78	6.07979	0.292773
12.2	2	Control	Adult	1	0.18	6.53498	0.0275441
12.2	2	Control	Adult	2	0.56	6.53498	0.0856927
12.2	2	Control	Adult	3	0.85	6.53498	0.130069
12.2	2	Control	Adult	4	0.94	6.53498	0.143841
14.2	2	Control	Adult	1	0.28	6.46273	0.0433253
14.2	2	Control	Adult	2	1.09	6.46273	0.168659
14.2	2	Control	Adult	3	1.54	6.46273	0.238289
14.2	2	Control	Adult	4	1.9	6.46273	0.293993
16.2	2	Control	Adult	1	0.15	7.17525	0.0209052
16.2	2	Control	Adult	2	0.49	7.17525	0.0682903
16.2	2	Control	Adult	3	0.71	7.17525	0.0989512
16.2	2	Control	Adult	4	0.86	7.17525	0.119856
18.2	2	Control	Adult	1	0.16	5.89418	0.0271454
18.2	2	Control	Adult	2	0.69	5.89418	0.117065
18.2	2	Control	Adult	3	0.96	5.89418	0.162873
18.2	2	Control	Adult	4	1.22	5.89418	0.206984
01.2	2	Stress	Adult	1	0.18	6.68506	0.0269257
01.2	2	Stress	Adult	2	0.92	6.68506	0.13762
01.2	2	Stress	Adult	3	1.21	6.68506	0.181001
01.2	2	Stress	Adult	4	1.65	6.68506	0.246819
03.2	2	Stress	Adult	1	0.16	6.64983	0.0240607
03.2	2	Stress	Adult	2	0.52	6.64983	0.0781974
03.2	2	Stress	Adult	3	0.82	6.64983	0.123311
03.2	2	Stress	Adult	4	1.14	6.64983	0.171433
05.2	2	Stress	Adult	1	0.27	6.09941	0.0442666
05.2	2	Stress	Adult	2	0.84	6.09941	0.137718
05.2	2	Stress	Adult	3	0.93	6.09941	0.152474
05.2	2	Stress	Adult	4	1.25	6.09941	0.204938
07.2	2	Stress	Adult	1	0.18	6.84063	0.0263134
07.2	2	Stress	Adult	2	0.76	6.84063	0.111101
07.2	2	Stress	Adult	3	1.16	6.84063	0.169575
07.2	2	Stress	Adult	4	1.37	6.84063	0.200274
09.2	2	Stress	Adult	1	0.19	6.75164	0.0281413
09.2	2	Stress	Adult	2	0.75	6.75164	0.111084
09.2	2	Stress	Adult	3	1.01	6.75164	0.149593
09.2	2	Stress	Adult	4	1.22	6.75164	0.180697
11.2	2	Stress	Adult	1	0.08	5.50472	0.014533
11.2	2	Stress	Adult	2	0.48	5.50472	0.0871979
11.2	2	Stress	Adult	3	0.78	5.50472	0.141697
11.2	2	Stress	Adult	4	0.86	5.50472	0.156229
13.2	2	Stress	Adult	1	0.17	6.99169	0.0243146
13.2	2	Stress	Adult	2	0.56	6.99169	0.0800951
13.2	2	Stress	Adult	3	1.04	6.99169	0.148748
13.2	2	Stress	Adult	4	1.22	6.99169	0.174493
02.3	3	Control	Young	1	0.58	6.41	0.0904836
02.3	3	Control	Young	2	1.12	6.41	0.174727
02.3	3	Control	Young	3	1.37	6.41	0.213729
02.3	3	Control	Young	4	1.74	6.41	0.271451
04.3	3	Control	Young	1	0.68	5.31	0.12806
04.3	3	Control	Young	2	1.42	5.31	0.26742
04.3	3	Control	Young	3	1.6	5.31	0.301318
04.3	3	Control	Young	4	1.89	5.31	0.355932
06.3	3	Control	Young	1	0.47	4.78	0.0983264
06.3	3	Control	Young	2	1.05	4.78	0.219665
06.3	3	Control	Young	3	1.37	4.78	0.286611
06.3	3	Control	Young	4	1.63	4.78	0.341004
08.3	3	Control	Young	1	0.44	5.71	0.0770578
08.3	3	Control	Young	2	0.83	5.71	0.145359
08.3	3	Control	Young	3	1.15	5.71	0.201401
08.3	3	Control	Young	4	1.45	5.71	0.25394
10.3	3	Control	Young	1	0.64	5.36	0.119403
10.3	3	Control	Young	2	1.18	5.36	0.220149
10.3	3	Control	Young	3	1.5	5.36	0.279851
10.3	3	Control	Young	4	1.85	5.36	0.345149
12.3	3	Control	Young	1	0.58	5.33	0.108818
12.3	3	Control	Young	2	1.04	5.33	0.195122
12.3	3	Control	Young	3	1.43	5.33	0.268293
12.3	3	Control	Young	4	1.66	5.33	0.311445
14.3	3	Control	Young	1	0.72	5.44	0.132353
14.3	3	Control	Young	2	1.43	5.44	0.262868
14.3	3	Control	Young	3	1.84	5.44	0.338235
14.3	3	Control	Young	4	2.44	5.44	0.448529
16.3	3	Control	Young	1	0.63	5.46	0.115385
16.3	3	Control	Young	2	0.99	5.46	0.181319
16.3	3	Control	Young	3	1.36	5.46	0.249084
16.3	3	Control	Young	4	1.73	5.46	0.31685
18.3	3	Control	Young	1	0.65	5	0.13
18.3	3	Control	Young	2	1.19	5	0.238
18.3	3	Control	Young	3	1.45	5	0.29
18.3	3	Control	Young	4	1.76	5	0.352
01.3	3	Stress	Young	1	0.43	5.67	0.0758377
01.3	3	Stress	Young	2	0.89	5.67	0.156966
01.3	3	Stress	Young	3	1.18	5.67	0.208113
01.3	3	Stress	Young	4	1.5	5.67	0.26455
03.3	3	Stress	Young	1	0.56	4.41	0.126984
03.3	3	Stress	Young	2	1.08	4.41	0.244898
03.3	3	Stress	Young	3	1.49	4.41	0.337868
03.3	3	Stress	Young	4	1.75	4.41	0.396825
05.3	3	Stress	Young	1	0.33	5.59	0.059034
05.3	3	Stress	Young	2	1.02	5.59	0.182469
05.3	3	Stress	Young	3	1.33	5.59	0.237925
05.3	3	Stress	Young	4	1.5	5.59	0.268336
07.3	3	Stress	Young	1	0.43	5.11	0.0841487
07.3	3	Stress	Young	2	0.93	5.11	0.181996
07.3	3	Stress	Young	3	1.29	5.11	0.252446
07.3	3	Stress	Young	4	1.66	5.11	0.324853
09.3	3	Stress	Young	1	0.45	5.84	0.0770548
09.3	3	Stress	Young	2	1	5.84	0.171233
09.3	3	Stress	Young	3	1.4	5.84	0.239726
09.3	3	Stress	Young	4	1.7	5.84	0.291096
11.3	3	Stress	Young	1	0.44	4.93	0.0892495
11.3	3	Stress	Young	2	1.02	4.93	0.206897
11.3	3	Stress	Young	3	1.4	4.93	0.283976
11.3	3	Stress	Young	4	1.67	4.93	0.338742
13.3	3	Stress	Young	1	0.31	5.9	0.0525424
13.3	3	Stress	Young	2	0.79	5.9	0.133898
13.3	3	Stress	Young	3	1.21	5.9	0.205085
13.3	3	Stress	Young	4	1.55	5.9	0.262712
15.3	3	Stress	Young	1	0.61	4.92	0.123984
15.3	3	Stress	Young	2	1.12	4.92	0.227642
15.3	3	Stress	Young	3	1.35	4.92	0.27439
15.3	3	Stress	Young	4	1.76	4.92	0.357724
17.3	3	Stress	Young	1	0.61	5.23	0.116635
17.3	3	Stress	Young	2	1.1	5.23	0.210325
17.3	3	Stress	Young	3	1.47	5.23	0.281071
17.3	3	Stress	Young	4	1.8	5.23	0.344168
02.4	4	Control	Young	1	0.7752	5.59	0.138676
02.4	4	Control	Young	2	1.3262	5.59	0.237245
02.4	4	Control	Young	3	1.67	5.59	0.298748
02.4	4	Control	Young	4	1.87	5.59	0.334526
04.4	4	Control	Young	1	0.6726	5.24878	0.128144
04.4	4	Control	Young	2	1.2902	5.24878	0.245809
04.4	4	Control	Young	3	1.6	5.24878	0.304833
04.4	4	Control	Young	4	1.84	5.24878	0.350558
06.4	4	Control	Young	1	0.6539	5.69	0.114921
06.4	4	Control	Young	2	1.2367	5.69	0.217346
06.4	4	Control	Young	3	1.65	5.69	0.289982
06.4	4	Control	Young	4	1.95	5.69	0.342707
08.4	4	Control	Young	1	0.4501	5.2	0.0865577
08.4	4	Control	Young	2	1.1022	5.2	0.211962
08.4	4	Control	Young	3	1.42	5.2	0.273077
08.4	4	Control	Young	4	1.63	5.2	0.313462
10.4	4	Control	Young	1	0.521	5	0.1042
10.4	4	Control	Young	2	1.0516	5	0.21032
10.4	4	Control	Young	3	1.43	5	0.286
10.4	4	Control	Young	4	1.58	5	0.316
12.4	4	Control	Young	1	0.6267	5.51	0.113739
12.4	4	Control	Young	2	1.409	5.51	0.255717
12.4	4	Control	Young	3	1.96	5.51	0.355717
12.4	4	Control	Young	4	2.07	5.51	0.375681
14.4	4	Control	Young	1	0.6189	5.55	0.111514
14.4	4	Control	Young	2	1.2751	5.55	0.229748
14.4	4	Control	Young	3	1.72	5.55	0.30991
14.4	4	Control	Young	4	2.05	5.55	0.369369
16.4	4	Control	Young	1	0.5688	4.80601	0.118352
16.4	4	Control	Young	2	1.037	4.80601	0.215771
16.4	4	Control	Young	3	1.33	4.80601	0.276737
16.4	4	Control	Young	4	1.43	4.80601	0.297544
18.4	4	Control	Young	1	0.5134	5.38	0.0954275
18.4	4	Control	Young	2	0.9988	5.38	0.185651
18.4	4	Control	Young	3	1.38	5.38	0.256506
18.4	4	Control	Young	4	1.61	5.38	0.299257
01.4	4	Stress	Young	1	0.4661	5.92	0.0787331
01.4	4	Stress	Young	2	1.116	5.92	0.188514
01.4	4	Stress	Young	3	1.58	5.92	0.266892
01.4	4	Stress	Young	4	1.77	5.92	0.298986
03.4	4	Stress	Young	1	0.7264	5.53	0.131356
03.4	4	Stress	Young	2	1.4568	5.53	0.263436
03.4	4	Stress	Young	3	1.92	5.53	0.347197
03.4	4	Stress	Young	4	2.14	5.53	0.38698
05.4	4	Stress	Young	1	0.5033	5.36	0.0938993
05.4	4	Stress	Young	2	1.1869	5.36	0.221437
05.4	4	Stress	Young	3	1.67	5.36	0.311567
05.4	4	Stress	Young	4	1.93	5.36	0.360075
07.4	4	Stress	Young	1	0.525	5.13	0.102339
07.4	4	Stress	Young	2	1.3623	5.13	0.265556
07.4	4	Stress	Young	3	1.81	5.13	0.352827
07.4	4	Stress	Young	4	2.04	5.13	0.397661
09.4	4	Stress	Young	1	0.6728	6.1	0.110295
09.4	4	Stress	Young	2	1.5381	6.1	0.252148
09.4	4	Stress	Young	3	2.07	6.1	0.339344
09.4	4	Stress	Young	4	2.31	6.1	0.378689
11.4	4	Stress	Young	1	0.4687	5.68	0.0825176
11.4	4	Stress	Young	2	1.1534	5.68	0.203063
11.4	4	Stress	Young	3	1.61	5.68	0.283451
11.4	4	Stress	Young	4	1.82	5.68	0.320423
13.4	4	Stress	Young	1	0.4103	5.69	0.072109
13.4	4	Stress	Young	2	0.9047	5.69	0.158998
13.4	4	Stress	Young	3	1.34	5.69	0.235501
13.4	4	Stress	Young	4	1.55	5.69	0.272408
15.4	4	Stress	Young	1	0.454	5.23	0.0868069
15.4	4	Stress	Young	2	1.1184	5.23	0.213843
15.4	4	Stress	Young	3	1.55	5.23	0.296367
15.4	4	Stress	Young	4	1.88	5.23	0.359465
17.4	4	Stress	Young	1	0.448	5.37	0.0834264
17.4	4	Stress	Young	2	1.0454	5.37	0.194674
17.4	4	Stress	Young	3	1.4	5.37	0.260708
17.4	4	Stress	Young	4	1.62	5.37	0.301676

## Sheet: Expression
Subject	Experiment	Tank	Group	Age	elf_1	rpl13a	sam2	nlgn1	n_sam2	n_nlgn1
10.6	6	10	Control	Adult	3.20078e-07	1.43398e-08	6.737e-12	6.4257e-11	4.02909e-05	0.000384292
12.6	6	10	Control	Adult	1.7788e-07	4.1422e-09	3.0751e-13	3.4439e-11	3.3789e-06	0.00037841
14.6	6	10	Control	Adult	1.3849e-06	6.7703e-09	1.0746e-11	5.7601e-10	1.5442e-05	0.00082777
16.6	6	10	Control	Adult	6.3185e-07	3.684e-08	5.0241e-12	3.2026e-10	1.5027e-05	0.00095788
18.6	6	10	Control	Adult	1.3144e-06	2.711e-08	4.6478e-12	5.9263e-10	6.9295e-06	0.00088356
09.6	6	9	Stress	Adult	2.9697e-07	8.89168e-09	5.04191e-12	1.87258e-10	3.29685e-05	0.00122446
11.6	6	9	Stress	Adult	1.27194e-06	4.14639e-08	2.16279e-11	1.48962e-09	3.29342e-05	0.00226835
13.6	6	9	Stress	Adult	1.61827e-06	3.00492e-08	2.73279e-11	2.02988e-10	3.31584e-05	0.000246297
15.6	6	9	Stress	Adult	5.33483e-07	1.19075e-08	1.80852e-11	2.23086e-09	6.63204e-05	0.00818078
